# Supplementary material for: Trace Level Analysis of Per- and Polyfluorinated Substances in Fish from Various Regions in Switzerland
Source: Toxics. 2023 Nov 7;11(11):909. doi: 10.3390/toxics11110909 (PMC10675579; doi:10.3390/toxics11110909)
Supplement: Supplementary file 1 [file toxics-11-00909-s001.zip]

Archive with 1 entries (1 files):
- toxics-2619774-supplementary.pdf
